# Supplementary material for: Effect of Divergent Genetic Selection for Growth on Spawning Quality in Gilthead Seabream (Sparus aurata)
Source: Animals (Basel). 2025 Dec 7;15(24):3527. doi: 10.3390/ani15243527 (PMC12729285; doi:10.3390/ani15243527)
Supplement: Supplementary file 1 [file animals-15-03527-s001.zip]

Archive with 1 entries (1 files):
- animals-3995862-supplementary.pdf
